# Supplementary material for: Advanced Nanopharmaceutical Intervention for the Reduction of Inflammatory Responses and the Enhancement of Behavioral Outcomes in APP/PS1 Transgenic Mouse Models
Source: Pharmaceutics. 2025 Jan 31;17(2):177. doi: 10.3390/pharmaceutics17020177 (PMC11859494; doi:10.3390/pharmaceutics17020177)
Supplement: Supplementary file 1 [file pharmaceutics-17-00177-s001.zip]

Archive with 1 entries (1 files):
- pharmaceutics-3421147-supplementary.pdf
